# Supplementary material for: Photocatalytic Oxygen Evolution under Visible Light Mediated by Molecular Heterostructures
Source: Molecules. 2023 Nov 9;28(22):7500. doi: 10.3390/molecules28227500 (PMC10673551; doi:10.3390/molecules28227500)
Supplement: Supplementary file 1 [file molecules-28-07500-s001.zip]

Archive with 1 entries (1 files):
- molecules-2661593-supplementary.pdf
